# Supplementary material for: Early response to antibiotic treatment in European patients hospitalized with complicated skin and soft tissue infections: analysis of the REACH study
Source: BMC Infect Dis. 2015 Feb 19;15:78. doi: 10.1186/s12879-015-0822-2 (PMC4352248; doi:10.1186/s12879-015-0822-2)
Supplement: Additional file 2: — List of ethics committees. [file 12879_2015_822_MOESM2_ESM.xlsx]

## Sheet: Dinamic
Country	IEC name
Belgium
	Comité d’Ethique de l’Hôpital Erasme
	Comité d’Ethique Hospitalo-Facultaire Universitaire de Liège
	Comité d’Ethique CHU Ambroise Paré
	Comité d'Ethique CH Dinant
	Comité d'Ethique CHU Brugman
	Comité d'Ethique Institut Jules Bordet
	Comité d'Ethique ISPPC
	Comité d'Ethique UCL Mont Godinne
	Comite voor medische ethiek UZA
	Commissie Medische Ethiek AZ Imelda
	Commission d'Ethique Biomedicale Hospitalo-Facultaire
	Ethisch Comité OLV Aalst
	Ethische Toetsingscommissie Jessa Ziekenhuis
France
	Only Data Privacy approval for all sites, due to the non interventional design
Germany
	One single approval from 1 IEC applicable for all participating sites: Ethikkommission der Med. Fakultaet der LMU Muenchen Pettenkoferstr. 8a 80336 Muenchen, Germany
Greece
	Scientific Coucil/EC of University Hospital of Larissa
	Scientific Council/EC of GH "AMALIA FLEMING"
	Scientific Council/EC of GH of Piraeus "TZANEIO"
	Scientific Council/EC of GH of Thessaliniki "HIPPOKRATEIO"
	Scientific Council/EC of GH of Thessaloniki "PAPAGEORGIOU"
	Scientific Council/EC of GHA "EVANGELISMOS"
	Scientific Council/EC of GHA "GENNIMATAS"
	Scientific Council/EC of GHA "SOTIRIA"
	Scientific Council/EC of University Hospital "ATTIKON"
	Scientific Council/EC of University Hospital of Alexandroupolis
	Scientific Council/EC of University Hospital of Crete
Italy
	CE dell`Azienda Ospedaliera S. Croce e Carle di Cuneo
	CE dell AO ARNAS Garibaldi di Catania
	CE Locale per la Sperimentazione Clinica dei Medicinali dell'AOU Senese di Siena
	CE dell'IRCCS Istituto Nazionale per le Malattie Infettive Lazzaro Spallanzani di Roma
	CE dell'AO Antonio Cardarelli di Napoli
	CE dell'AO Spedali Civili di Brescia
	CE dell'IRCCS Casa Sollievo della Sofferenza di S.Giovanni Rotondo Foggia
	CE dell'AO Pugliese-Ciaccio di Catanzaro
	CE per la Sperimentazione Clinica dei Medicinali dell'AOU Careggi di Firenze
	CE ASL 2 Savonese di Savona
	CE Locale per la Sperimentazione Clinica dell'AO Luigi Sacco di Milano
	CE AO Riuniti Marche Nord di Pesaro
	CE per la Sperimentazione dell'AO di Padova
	Comitato di Etica della F.ne IRCCS Ca' Granda Ospedale Maggiore Policlinico di Milano
	CE per la Sperimentazione Clinica dei Medicinali dell'AOU Pisana di Pisa
	CE dell'AO della Provincia di Lodi
	Ce dell'AO Bianchi-Melacrino-Morelli di Reggio Calabria
	CE per la Sperimentazione Clinica dell'AUSL di Latina
	CE dell'IRCCS Istituto Clinico Humanitas di Rozzano Milano
	CE del Policlinico S. Matteo di Pavia
	CE dell'ASL TO 2 di Torino
	Ce Dip.to di Medicina Interna Sezione di Farmacologia e Tossicologia Clinica dell'Università di Genova
	CE dell'AOU della Provincia di Modena
	CE dell'Università Gabriele D'Annunzio e dell'ASL 2 Lanciano-Vasto-Chieti di Chieti
	CE dell'AO Ospedale di Circolo e F.ne Macchi di Varese
	CE dell'AO Policlinico Umberto I di Roma
	CE Ospedali Riuniti Villa Sofia-Cervello di Palermo
	CE Indipendente dell'AOU Policlinico S. Orsola Malpighi di Bologna
	CE dell'AO Umberto I di Enna
	CE dell'Università Campus Bio-Medico di Roma
	CE per la Sperimentazione Clinica dei Medicinali dell'AOU Integrata di Verona
Netherlands
	No formal approval is needed as per local legislation, just submission
Portugal
	Comissão de Ética do Centro Hospitalar Médio Tejo
	Comissão de Ética do hospital Professor Dr Fernando da Fonseca
	Comissão de Ética do Centro Hospitalar de Vila Nova de Gaia
	Comissão de Ética do Centro Hospitalar de Lisboa Ocidental
	Comissão de Ética do Centro Hospitalar do Tâmega e Sousa
	Comissão de Ética do Centro Hospitalar do Barlavento Algarvio
	Comissão de Ética para a Saúde do Centro Hospitalar Lisboa Norte
	Comissão de Ética da Unidade Local de Saúde Alto Minho
Spain
	CEI Hospital Regional Universitario Carlos Haya (not necessary evaluation)
	CEIC AREA 1
	CEIC Hospital 12 de Octubre
	CEIC Hospital Clinic
	CEIC Hospital Clínico Universitario de Valencia
	CEIC Hospital Germans Trias i Pujol (not necessary evaluation)
	CEIC Hospital Universitari de Bellvitge
	CEIC Hospital Universitari Mútua de Terrassa
	CEIC Hospital Universitario de Alicante
	CEIC Hospital Universitario La Paz
	CEIC Hospital Universitario Ramon y Cajal
	CEIC Hospital Universitario Reina Sofia de Cordoba (not necessary evaluation)
	CEIC Hospital Universitario Son Dureta (not necessary evaluation)
	CEIC Hospital Universitario Virgen Macarena
	CEIC Regional del Principado de Asturias
	CEIC-Parc de Salut Mar
	SERGAS (not necessary evaluation)
	SERGAS (not necessary evaluation)
	Servicio Cantabro de la Salud (not necessary evaluation)
	Subcomision de Etica Sanitaria Hospital Virgen del Rocio
Turkey
	Abant Izzet Baysal University Medical Faculty Ethics Committee
	Ataturk Training & Research Hospital EC
UK
	Single EC approval for all sites. North West 10 Research Ethics Commitee Greater Manchester North, 3rd Floor Barlow House, 4 Minshull Street, Manchester M1 3DZ

## Sheet: IECs data
Country	Centre Name	Principal Investigator	IEC name	date of approval
Belgium	3201 - Hopitâl Erasme - Infectiology	Professor Frédérique Jacobs	Comité d’Ethique de l’Hôpital Erasme	2011-02-24
Belgium	3203 - CHU Vésale - Pulmonology	Dr Rudi Peché	Comité d'Ethique ISPPC	2011-02-09
Belgium	3204 - Institut Jules Bordet - Internal Medicine	Dr Mickael Aoun	Comité d'Ethique Institut Jules Bordet	2011-03-07
Belgium	3205 - UCL Mont Godinne - Infectiology	Dr Bénédicte Delaere	Comité d'Ethique UCL Mont Godinne	2011-04-26
Belgium	3206 - CHU Ambroise Paré - Internal Medicine & Infectious Diseases	Dr Camelia Rossi	Comité d’Ethique CHU Ambroise Paré	2011-05-04
Belgium	3207 - CHU Brugmann - Infectiology	Dr Soraya Cherifi	Comité d'Ethique CHU Brugman	2011-03-08
Belgium	3208 - OLV Aalst - Urgency Unit	Dr Ignace Demeyer	Ethisch Comité OLV Aalst	2011-03-24
Belgium	3209 - Jessa Ziekenhuis - Infectiology	Professor Ingeborg Gyssens	Ethische Toetsingscommissie Jessa Ziekenhuis	2011-03-04
Belgium	3210 -UCL Saint-Luc - Infectiology	Dr Bernard Vandercam	Commission d'Ethique Biomedicale Hospitalo-Facultaire	2011-03-14
Belgium	3211 - CHU Liège - Infectiology	Professor Michel Moutschen	Comité d’Ethique Hospitalo-Facultaire Universitaire de Liège	2011-03-08
Belgium	3212 - CH Dinant - Intensive Care Unit	Dr Frédéric Foret	Comité d'Ethique CH Dinant	2011-03-29
Belgium	3213 - UZ Antwerpen - Intensive Care Unit	Professor Philippe Jorens	Comite voor medische ethiek UZA	2011-04-04
Belgium	3214 - AZ Imelda Bonheiden	Dr Chris Vercammen	Commissie Medische Ethiek AZ Imelda	2011-03-22
Belgium	3215 - CHU Charleroi	Dr Remy Demeester	Comité d'Ethique ISPPC	2011-04-27
France	3302 - HOPITAL SIMONE VEIL EAUBONNE - MEDECINE 2	Dr KARIM LACHGAR	Only Data Privacy approval for all sites, due to the non interventional design	2011-02-16
France	3305 - CH DE LAGNY SUR MARNE - Anesthésiologie	Dr DANIEL EPAIN
France	3307 - HOPITAL SAINT CHARLES - HOPITAL DE JOUR	Dr SYLVIE MANSUY COLLIGNON
France	3309 - HOPITAL ANDRE ROSEMON - MEDECINE B	Dr RICHARD NALDJINAN
France	3311 - HOPITAL NORD - MALADIES INFECTUEUSES TROPIC	Pr FREDERIC LUCHT
France	3312 - HOPITAL NORD - MALADIES INFECTIEUSES	Dr YOUSSEF EL SAMAD
France	3313 - CH DE SAINT QUENTIN - MEDECINE B14	Dr HOUCINE BENTAYEB
France	3314 - CH LOUIS PASTEUR - PNEUMOLOGIE 1 ET 2	Dr JULIANA DARASTEANU
France	3315 - CH JEAN ROUGIER - UMIT	Dr VERONIQUE REMY
France	3316 - CH DE DUNKERQUE - MEDECINE POLYVALENTE	Dr CAROLINE DEHECQ
France	3317 - CH DE CHAMBERY - MEDECINE INTERNE INFECTIO	Dr EMMANUEL FORESTIER
France	3318 - CH MARIE JOSEE TREFFOT - MEDECINE 2	Dr STEPHANE CHADAPAUD
France	3322 - HOPITAL ALBERT MICHALLON - INFECTIOLOGIE	Pr JEAN PAUL STAHL
France	3323 - HIA ALPHONSE LAVERAN - Anesthésiologie	Dr ALAIN PUIDUPIN
France	3327 - CH SUD ARDENNES DE RETHEL - Réanimation	Dr ABDERRAHIM LABZOUR
France	3328 - HOPITAL ALBERT MICHALLON - Réanimation	Dr MAXIME MAIGNAN
France	3329 - HOPITAL HAUTEPIERRE - Réanimation	Dr PASCAL BILBAULT
France	3331 - CH PIERRE DELPECH - Pneumologue	Dr GABRIEL STOICA ION
France	3332 - CHI DE LA HAUTE SAONE DE VESOUL - Pneumo	Dr DIDIER DEBIEUVRE
France	3335 - CH DE TULLE - Pneumologue	Dr CRISTINA HOTEA
France	3336 - HOPITAL YVES LE FOLL - Pneumologue	Dr GUILLAUME LEVEILLER
France	3337 - CH SAMUEL POZZI - Pneumologue	Dr LAURENT PORTEL
France	3339 - CH LAENNEC - Pneumologue	Dr GERARD LAMARQUE
France	3340 - CH FRANCOIS MITTERRAND - Pneumologue	Dr PHILIPPE LAURENT
France	3347 - CH DE VENDOME - Pneumologue	Dr JONNY NEHME
France	3348 - CENTRE DE SOINS POLYVALENT - Pneumologue	Dr IMMAD ABDOUSH
France	3349 - CH DES ESCARTONS - Pneumologue	Dr FREDERIC GIRARD
France	3350 - CH DE DENAIN - Pneumologue	Dr NIDAL MOURAD AGHA
France	3351 - CHIC COTE BASQUE BAYONNE - Pneumologue	Dr CECILIA NOCENT EJNAINI
France	3352 - CH ANDRE MIGNOT - Pneumologue	Dr BENJAMIN PLANQUETTE
France	3354 - CHI DU PAYS DES HAUTES FALAISES - Pneumo	Dr FREDJ MOUEZ HARZALLAH
France	3357 - CH DE SALON DE PROVENCE - Pneumologue	Dr SEBASTIEN KASSEYET
France	3358 - CH D AMBOISE - Pneumologue	Dr BRUNO LEMMENS
France	3359 - CHI DU PAYS DE COGNAC - Pneumologue	Dr CLAUDE FRANCHI
France	3362 - HOPITAL LOUIS MOURIER - Pneumologue	Pr JEAN DAMIEN RICARD
France	3366 - CH DE BIGORRE SITE LA GESPE - Pneumologue	Dr GEORGES KOUEVIDJIN
France	3367 - CHI ELBEUF - Pneumologue	Dr MAHDI OULD
France	3369 - CH DE MONTDIDIER - Pneumologue	Dr FEDJER SALIM TAAZIBT
France	3370 - CH DU DOCTEUR SCHAFFNER - Pneumologue	Dr MALCOLM LEMYZE
France	3372 - HOPITAL CALMETTE - Pneumologue	Dr ARNAUD SCHERPEREEL
France	3374 - CH DE BRIVE LA GAILLARDE - MEDECINE A	Dr BRUNO ABRAHAM
France	3376 - CH DE ST HILAIRE DU HARCOUET - Pneumologue	Dr WASSIM BECHLAWI
France	3378 - CH DE PONTARLIER - Pneumologue	Dr JEAN LAHOURCADE
France	3379 - CHI D ALENCON - Anesthésiologie	Dr PIERRE SADOUL
France	3380 - CH DE CHAUNY - Pneumologue	Dr LUCIEN BERNABEU
France	3381 - CH DU MANS - Médecine interne	Dr ABDELLATIF HAJJAJI
France	3382 - CH SAINT CHARLES - Pneumologue	Dr MARIE AGNES VINCENT
France	3383 - CHI EURE SEINE D'EVREUX - PNEUMOLOGIE	Dr ETIENNE DEVIN
France	3386 - CH DE COMPIEGNE - PNEUMOLOGIE	Dr STEPHANIE DEHETTE
France	3387 - CH DE SAINT QUENTIN - MEDECINE B14	Dr YOUCEF DOUADI
France	3390 - HOPITAL N D BON SECOURS - Pneumologue	Dr NADINE PAILLOT
France	3392 - CH DE SAINTONGE - Pneumologue	Dr YOUSSEF EL FAR
France	3393 - CH FRANCOIS MITTERRAND - Pneumologue	Dr KHALDOUN NAAMAN
France	3394 - CH DE SAINT QUENTIN - Pneumologue	Dr CHARLES DAYEN
France	3396 - HOTEL DIEU - URGENCES	Dr JEAN FRANCOIS VIGNEAU
Germany	Brüderkrankenhaus St. Josef Paderborn	Dr Hans-Christian Buschmann	One single approval from 1 IEC applicable for all participating sites: Ethikkommission der Med. Fakultaet der LMU Muenchen Pettenkoferstr. 8a 80336 Muenchen, Germany	31 Jan 2011
Germany	Uniklinik Ulm	Dr Christian Schumann
Germany	Charité Berlin - Campus Virchow-Klinikum	Professor Norbert Suttorp
Germany	Berufsgenossenschaftl. Universitätsklinik Bochum	Professor Jürgen Behr
Germany	Uniklinik Aachen	Dr Stefan Krüger
Germany	Vivantes Klinikum Berlin Neukölln	Professor Wulf Pankow
Germany	Klinikum Dortmund gGmbH	Dr Bernhard Schaaf
Germany	Uni-Klinikum Schleswig-Holstein cSSSI	Dr Frank Siemers
Germany	Lubinus-Clinicum	Dr Matthias Geenen
Greece	3001-Sotiria Hospital-5th Respiratory Dept.	Dr Niki Georgatou	Scientific Council/EC of GHA "SOTIRIA"	2010-12-21
Greece	3002-University hospital of Heraklion Crete-Respiratory Dept	Professor Nikolaos Siafakas	Scientific Council/EC of University Hospital of Crete	2011-02-09
Greece	3003-PAPAGEORGIOU Hospital of Thessaloniki-Lung Unit	Dr Marianna Kakoura	Scientific Council/EC of GH of Thessaloniki "PAPAGEORGIOU"	2010-12-20
Greece	3004-SOTIRIA Hospital-7th Respiratory Dept	Dr Mina Gaga	Scientific Council/EC of GHA "SOTIRIA"	2010-12-21
Greece	3005-SOTIRIA Hospital-2nd Respiratory Dept.	Dr Aggeliki Rapti	Scientific Council/EC of GHA "SOTIRIA"	2010-12-21
Greece	3006-SOTIRIA Hospital-9th Respiratory Dept.	Dr Ioannis Ntanos	Scientific Council/EC of GHA "SOTIRIA"	2010-12-21
Greece	3007-ATTIKON University Hospital-Respiratory Dept	Professor Spyridon Papiris	Scientific Council/EC of University Hospital "ATTIKON"	2010-12-22
Greece	3008-ATTIKON University Hospital-4th Internal Medicine	Professor Georgios Petrikkos	Scientific Council/EC of University Hospital "ATTIKON"	2010-12-22
Greece	3009-University Hospital of Larissa-Respiratory Dept.	Professor Konstantinos Gourgoulianis	Scientific Coucil/EC of University Hospital of Larissa	2010-12-01
Greece	3010-PAPAGEORGIOU Hospital Thessaloniki-3rd Internal Medine	Dr Spiros Miyakis	Scientific Council/EC of GH of Thessaloniki "PAPAGEORGIOU"	2010-12-20
Greece	3011 TZANEIO GENERAL HOSPITAL OF PIRAEUS	Dr Georgios Chrysos	Scientific Council/EC of GH of Piraeus "TZANEIO"	2010-12-14
Greece	3012 GENNIMATAS GENERAL HOSPITAL	Dr Panagiotis Gargalianos	Scientific Council/EC of GHA "GENNIMATAS"	2010-12-29
Greece	3013-AMALIA FLEMING HOSPITAL	Dr Moyssis Lelekis	Scientific Council/EC of GH "AMALIA FLEMING"	2011-02-14
Greece	3015-EVANGELISMOS HOSPITAL	Dr Athanasios Skoutelis	Scientific Council/EC of GHA "EVANGELISMOS"	2011-02-14
Greece	3016-Alexandroupolis University Hospital	Professor Efstratios Maltezos	Scientific Council/EC of University Hospital of Alexandroupolis	2011-04-11
Greece	3017-HIPPOKRATEIO HOSPITAL OF THESSALONIKI/5th University Dept. of Surgery	Professor Thomas Gerasimidis	Scientific Council/EC of GH of Thessaliniki "HIPPOKRATEIO"	2011-04-20
Greece	3018-HIPPOKRATEIO HOSPITAL OF THESSALONIKI/2nd Propedeutical Dept. of Surgery	Professor Athanasios Sakantamis	Scientific Council/EC of GH of Thessaliniki "HIPPOKRATEIO"	2011-04-20
Italy	3901- Ospedale Santa Croce di Cuneo	Dr Luigi Fenoglio	CE dell`Azienda Ospedaliera S. Croce e Carle di Cuneo
Italy	3902- ARNAS Garibaldi Nuovo di Catania	Dr Bruno Cacopardo	CE dell AO ARNAS Garibaldi di Catania
Italy	3903- Osp.Civili Senese- Mallattie infettive	Dr Francesca Montagnani	CE Locale per la Sperimentazione Clinica dei Medicinali dell'AOU Senese di Siena
Italy	3904 - IRCCS Spallanzani Roma - Petrosillo	Dr Nicola Petrosillo	CE dell'IRCCS Istituto Nazionale per le Malattie Infettive Lazzaro Spallanzani di Roma
Italy	3905- A. O. Cardarelli - Medicina Interna	Dr Arcangelo Iannuzzi	CE dell'AO Antonio Cardarelli di Napoli
Italy	3906- A. O. Cardarelli- Medica urgenza	Dr Domenico Caruso	CE dell'AO Antonio Cardarelli di Napoli
Italy	3907 - Spedali Civili di Brescia	Dr Giampiero Carosi	CE dell'AO Spedali Civili di Brescia
Italy	3908 - Casa Sollievo della Sofferenza, IRCCS	Dr Michele Corritore	CE dell'IRCCS Casa Sollievo della Sofferenza di S.Giovanni Rotondo Foggia
Italy	3909- A O Pugliese Ciacco-Mal.Infettive	Dr lucio Cosco	CE dell'AO Pugliese-Ciaccio di Catanzaro
Italy	3910- A. O. Careggi di Firenze	Dr Alessandro Bartoloni	CE per la Sperimentazione Clinica dei Medicinali dell'AOU Careggi di Firenze
Italy	3911- OSP.S. PAOLO SAVONA- Mal.Infettive	Dr Marco Anselmo	CE ASL 2 Savonese di Savona
Italy	3912- Ospedale Santa Corona di Pietra Ligure	Dr Alberto Artom	CE ASL 2 Savonese di Savona
Italy	3913- Ospedale Luigi Sacco- malatt.infet	Dr giuliano rizzardini	CE Locale per la Sperimentazione Clinica dell'AO Luigi Sacco di Milano
Italy	3914 - A. O. Pesaro	Dr Enzo Petrelli	CE AO Riuniti Marche Nord di Pesaro
Italy	3915 - Ospedale di Padova	Dr Giovanni Pittoni	CE per la Sperimentazione dell'AO di Padova
Italy	3916- Ospedale Maggiore Policlinico Cà Grand	Professor Francesco Blasi	Comitato di Etica della F.ne IRCCS Ca' Granda Ospedale Maggiore Policlinico di Milano
Italy	3917- A.O universitaria Pisana-M.infe	Dr Francesco Menichetti	CE per la Sperimentazione Clinica dei Medicinali dell'AOU Pisana di Pisa
Italy	3918- Osp. Maggiore Civile di Lodi- m.inf	Dr Marco Tinelli	CE dell'AO della Provincia di Lodi
Italy	3919- Presisio Ospedaliero"Riuniti"- M.infett	Dr Giuseppe Foti	Ce dell'AO Bianchi-Melacrino-Morelli di Reggio Calabria
Italy	3920- Ospedale S.M. Goretti	Professor Claudio Mastroianni	CE per la Sperimentazione Clinica dell'AUSL di Latina
Italy	3921- IRCCS Ist Clin Humanitas - Pneumol	Dr Michele Ciccarelli	CE dell'IRCCS Istituto Clinico Humanitas di Rozzano Milano
Italy	3923 - Policlinico San Matteo di Pavia	Dr Lorenzo Minoli	CE del Policlinico S. Matteo di Pavia
Italy	3924- Policlinico S.Matteo di Pavia -malatt.inf	Dr Antonello Malfitano	CE del Policlinico S. Matteo di Pavia
Italy	3925- Osp Santa Corona -M.infettive	Dr Giovanni Riccio	CE ASL 2 Savonese di Savona
Italy	3927- Osp Amedeo di Savoia- infettiv	Dr Pietro Caramello	CE dell'ASL TO 2 di Torino
Italy	3928- Osp Amedeo di Savoia - infettiv	Dr Giovanni Di Perri	CE dell'ASL TO 2 di Torino
Italy	3930 - Policlinico San Matteo di Pavia	Dr Patrizia Mangiarotti	CE del Policlinico S. Matteo di Pavia
Italy	3931- OSP.CIV GALLIERA- m.infett	Dr Giovanni Cassola	Ce Dip.to di Medicina Interna Sezione di Farmacologia e Tossicologia Clinica dell'Università di Genova
Italy	3932- A.O.U. di Modena- M.infettive	Dr Roberto Esposito	CE dell'AOU della Provincia di Modena
Italy	3933 - Ospedale SS. Annunziata	Professor Eligio Pizzigallo	CE dell'Università Gabriele D'Annunzio e dell'ASL 2 Lanciano-Vasto-Chieti di Chieti
Italy	3934- AZIENDA OSP.CIRCOLO MACCHI VARESE	Dr Paolo Grossi	CE dell'AO Ospedale di Circolo e F.ne Macchi di Varese
Italy	3935- Università la Sapienza Roma	Professor Vincenzo Vullo	CE dell'AO Policlinico Umberto I di Roma
Italy	3936- A.O Villa Sofia Cervello - Palermo	Dr Mario Cottone	CE Ospedali Riuniti Villa Sofia-Cervello di Palermo
Italy	3938- A.O Villa Sofia Cervello Palermo -Gastroent	Dr Gennaro D'amico	CE Ospedali Riuniti Villa Sofia-Cervello di Palermo
Italy	3939- Ospedale Sant.Orsola Malpighi, Bologna	Professor Pierluigi Viale	CE Indipendente dell'AOU Policlinico S. Orsola Malpighi di Bologna
Italy	3940- A. O. Cardarelli, Napoli	Professor Piergiorgio Rabitti	CE dell'AO Antonio Cardarelli di Napoli
Italy	3942- Nuovo Ospedale Umberto I, Enna	Dr Guido Greca	CE dell'AO Umberto I di Enna
Italy	4043- Policlinico Campus Biomedico, Roma	Professor Sebastiano Costantino	CE dell'Università Campus Bio-Medico di Roma
Italy	3945- Ospedale Borgo Roma Verona -m.infe	Professor Ercole Concia	CE per la Sperimentazione Clinica dei Medicinali dell'AOU Integrata di Verona
Netherlands	3101 - Medisch Centrum Alkmaar, Alkmaar - Pneumology	Dr Wim G Boersma	No formal approval is needed as per local legislation, just submission
Netherlands	3102 - St. Antonius Hospital, Nieuwegein - Medical Microbiology and Immunology	Dr Ger T Rijkers
Netherlands	3103 - UMC Utrecht, Utrecht - Internal Medicine	Dr Jan Jelrik Oosterheert
Netherlands	3104 - Amphia Hospital, Breda - Pneumology	Dr Remco S Djamin
Netherlands	3105 - St. Jansdal Hospital, Harderwijk - Pneumology	Dr Steven J.M. Gans
Netherlands	3106 - UMCG, Groningen - Pneumology & Infectious Diseases	Professor Tjip S Van der Werf
Netherlands	3107 - LangeLand Huidkliniek, Zoetermeer - Dermatatology	Dr Erik Honig
Netherlands	3108 - Leiden University Medical Centre, Leiden - Dermatology	Dr Remco Van Doorn
Netherlands	3109 - Dermatologiepraktijk BV, Breda - Dermatology	Dr Wim J.A. de Kort
Netherlands	3110 - Canisius Wilhelmina Hospital, Nijmegen - Surgery	Dr Luc J.A. Strobbe
Portugal	Hospital Rainha Sta. Isabel - Medicina	Dr Mariano Velez	Comissão de Ética do Centro Hospitalar Médio Tejo	09.May.2011
Portugal	Hospital Fernando Fonseca-Medicina III	Dr Nuno Bragança	Comissão de Ética do hospital Professor Dr Fernando da Fonseca	11.May.2011
Portugal	CHV Nova de Gaia - Medicina	Dr Margarida Mota	Comissão de Ética do Centro Hospitalar de Vila Nova de Gaia	24.May.2011
Portugal	Hospital SFXavier - UCIP	Professor Pedro Póvoa	Comissão de Ética do Centro Hospitalar de Lisboa Ocidental	02.May.2011
Portugal	CH Tâmega e Sousa - Medicina	Dr Isabel Almeida	Comissão de Ética do Centro Hospitalar do Tâmega e Sousa	04.May.2011
Portugal	Centro Hospitalar VN Gaia - Pneumologia	Dr Manuela VanZeller Monteiro	Comissão de Ética do Centro Hospitalar de Vila Nova de Gaia	24.May.2011
Portugal	CH Barlavento Algarvio - Medicina	Dr João Estevens	Comissão de Ética do Centro Hospitalar do Barlavento Algarvio	06.May.2011
Portugal	H Pulido Valente/Centro Hospitalar Lisboa Norte	Dr Filipe Froes	Comissão de Ética para a Saúde do Centro Hospitalar Lisboa Norte	23.March.2011
Portugal	Hospital de Viana - Cirurgia	Dr Alberto Midões	Comissão de Ética da Unidade Local de Saúde Alto Minho	19.May.2011
Spain	Complejo Hospitalario Xeral-Cies de Vigo	Dr Cesar Martinez Vazquez	SERGAS (not necessary evaluation)	Acepted Aproval from H.U. Mutua de Terrassa
Spain	Hospital Universitario 12 de Octubre	Dr José María Aguado	CEIC Hospital 12 de Octubre	26/Jan/2011
Spain	Hospital Universitario Ramón y Cajal	Dr Javier Cobo	CEIC Hospital Universitario Ramon y Cajal	24/February/2011
Spain	Hospital General Universitario Gregorio Marañón	Dr Emilio Bouza	CEIC AREA 1	07/March/2011
Spain	Hospital Universitario La Paz	Dr Jose Ramón Paño Pardo	CEIC Hospital Universitario La Paz	13/Jan/2011
Spain	Hospital del Mar	Dr Juan Pablo Horcajada	CEIC-Parc de Salut Mar	17/February/2011
Spain	Hospital Universitari Mútua de Terrassa	Professor Javier Garau	CEIC Hospital Universitari Mútua de Terrassa	22/December/2010
Spain	Hospital Clínic de Barcelona	Dr Eva Polverino	CEIC Hospital Clinic	10/February/2011
Spain	Hospital Universitari Germans Trias i Pujol	Dr Miguel Sabria Leal	CEIC Hospital Germans Trias i Pujol (not necessary evaluation)	Acepted Aproval from H.U. Mutua de Terrassa
Spain	Hospital Universitari de Bellvitge	Dr Jordi Carratala	CEIC Hospital Universitari de Bellvitge	27/Jan/2011
Spain	Hospital Universitario Reina Sofia	Dr Irene Gracia Ahufinger	CEIC Hospital Universitario Reina Sofia de Cordoba (not necessary evaluation)	Acepted Aproval from H.U. Mutua de Terrassa
Spain	Hospital Universitario Virgen Macarena	Dr Jesús Rodriguez Baños	CEIC Hospital Universitario Virgen Macarena	27/Jan/2011
Spain	Hospital Universitario Virgen del Rocio	Dr Jerónimo Pachón	Subcomision de Etica Sanitaria Hospital Virgen del Rocio	07/March/2011
Spain	Hospital Regional Universitario Carlos Haya	Dr Juan Diego Ruiz Mesa	CEI Hospital Regional Universitario Carlos Haya (not necessary evaluation)	Acepted Aproval from H.U. Mutua de Terrassa
Spain	Complexo Hospitalario Universitario A Coruña	Dr Efrén Sánchez Vidal	SERGAS (not necessary evaluation)	Acepted Aproval from H.U. Mutua de Terrassa
Spain	Hospital Universitari Son Espases	Dr Melchor Riera	CEIC Hospital Universitario Son Dureta (not necessary evaluation)	Acepted Aproval from H.U. Mutua de Terrassa
Spain	CHU de Santiago	Dr Isidro Rodríguez	SERGAS (not necessary evaluation)	Acepted Aproval from H.U. Mutua de Terrassa
Spain	Hospital Clinico Universitario de Valencia	Dr Rosa Oltra	CEIC Hospital Clínico Universitario de Valencia	24/March/2011
Spain	Hospital General Universitario de Alicante	Dr Esperanza Merino	CEIC Hospital Universitario de Alicante	30/March/2011
Spain	Hospital Universitario Central de Asturias	Dr Alfonso Moreno	CEIC Regional del Principado de Asturias	08/April/2011
Spain	Hospital Universitario Marques de Valdecilla	Dr Manuel Gutiérrez Cuadra	Servicio Cantabro de la Salud (not necessary evaluation)	Acepted Aproval from H.U. Mutua de Terrassa
Spain	Hospital Universitario Ramón y Cajal II	Dr Javier Cobo	CEIC Hospital Universitario Ramon y Cajal	24/February/2011
Spain	Hospital 12 de Octubre	Dr José María Aguado	CEIC Hospital 12 de Octubre	26/Jan/2011
Spain	Hospital Universitario de Alicante II	Dr Esperanza Merino	CEIC Hospital Universitario de Alicante	30/March/2011
Spain	Hospital Universitario Virgen Macarena II	Dr Jesús Rodriguez Baños	CEIC Hospital Universitario Virgen Macarena	27/Jan/2011
Turkey	9001 - Ege University Medical Faculty - Respiratory Dis.	Professor Abdullah Sayiner	Abant Izzet Baysal University Medical Faculty Ethics Committee	13.Apr.2011
Turkey	9002 - Hacettepe University Medical Faculty - Infection Dis.	Professor Serhat Unal	Abant Izzet Baysal University Medical Faculty Ethics Committee	13.Apr.2011
Turkey	9003 - Gazi University Medical Faculty - Respiratory Dis.	Professor Numan Ekim	Abant Izzet Baysal University Medical Faculty Ethics Committee	13.Apr.2011
Turkey	9004 - Dokuz Eylül University Medical Faculty - Respiratory	Professor Oguz Kilinc	Abant Izzet Baysal University Medical Faculty Ethics Committee	13.Apr.2011
Turkey	9005 - Ankara University Medical Faculty - Respiratory Dis.	Ass. Professor Akin Kaya	Abant Izzet Baysal University Medical Faculty Ethics Committee	13.Apr.2011
Turkey	9006 - Suat Seren Training - Research Hospital- Respiratory	Dr Ali Kadri Cirak	Abant Izzet Baysal University Medical Faculty Ethics Committee	13.Apr.2011
Turkey	9007 -Sureyyapasa Training - Research Hospital - Respiratory	Dr Adnan Yilmaz	Abant Izzet Baysal University Medical Faculty Ethics Committee	13.Apr.2011
Turkey	9008 - Uludag University Medical Faculty - Respiratory Dis.	Professor Esra Kunt Uzaslan	Abant Izzet Baysal University Medical Faculty Ethics Committee	13.Apr.2011
Turkey	9009 - Umraniye Training - Research Hospital - Respiratory	Professor Hakan Gunen	Abant Izzet Baysal University Medical Faculty Ethics Committee	13.Apr.2011
Turkey	9010 - Akdeniz University Medical Faculty - Respiratory Dis.	Professor Aykut Cilli	Abant Izzet Baysal University Medical Faculty Ethics Committee	13.Apr.2011
Turkey	9011 - Izzet Baysal University Medical Faculty -Pharmacology	Dr Zeynep Gunes Ozinal	Abant Izzet Baysal University Medical Faculty Ethics Committee	13.Apr.2011
Turkey	9012 - Istanbul Cerrahpasa Medical Faculty-Infection Dis.	Professor Fehmi Tabak	Abant Izzet Baysal University Medical Faculty Ethics Committee	13.Apr.2011
Turkey	9013 - Ege University Medical Faculty - Dermatology	Professor Fezal Özdemir	Abant Izzet Baysal University Medical Faculty Ethics Committee	13.Apr.2011
Turkey	9014 - Akdeniz University Medical Faculty - Infection Dis.	Professor Rabin Saba	Abant Izzet Baysal University Medical Faculty Ethics Committee	13.Apr.2011
Turkey	9015 - Osmangazi University Medical Faculty - Infection Dis.	Professor Ilhan Ozgunes	Abant Izzet Baysal University Medical Faculty Ethics Committee	13.Apr.2011
Turkey	9016 - Ondokuz Mayýs University Medical Faculty- Infection	Professor Hakan Leblebicioglu	Abant Izzet Baysal University Medical Faculty Ethics Committee	13.Apr.2011
Turkey	9017 - Diskapi Training -Research Hospital - Infection	Dr Gonul Cicek Senturk	Abant Izzet Baysal University Medical Faculty Ethics Committee	13.Apr.2011
Turkey	9018 - Gazi University Medical Faculty- Infection	Professor Dilek Arman	Abant Izzet Baysal University Medical Faculty Ethics Committee	13.Apr.2011
Turkey	9019 - Istanbul Uni.Istanbul Medical Faculty - Infection	Professor Arif Atahan Cagatay	Abant Izzet Baysal University Medical Faculty Ethics Committee	13.Apr.2011
Turkey	9020 - Atatürk Training and Research Hospital - Infection	Ass.Professor Rahmet Guner	Ataturk Training & Research Hospital EC	14.Apr.2011
Turkey	9021 - Hacettepe University Medical Faculty - Respiratory	Professor Lutfu Coplu	Abant Izzet Baysal University Medical Faculty Ethics Committee	13.Apr.2011
Turkey	9024 - Ankara Numune TRH - Infection Diseases	Ass. Professor Hurrem Bodur	Abant Izzet Baysal University Medical Faculty Ethics Committee	13.Apr.2011
UK	4401 - Freeman Hospital	Dr Anthony De Soyza	Single EC approval for all sites. North West 10 Research Ethics Commitee Greater Manchester North, 3rd Floor Barlow House, 4 Minshull Street, Manchester M1 3DZ	7th March 2011
UK	4402 - Leicester Royal Infirmary	Dr Martin Wiselka
UK	4403 - Edinburgh Royal Infirmary	Dr Adam Hill
UK	4404 - Blackpool Victoria Hospital	Dr Achyut Guleri
UK	4405 - James Cook University Hospital	Dr David Chadwick
UK	4406 - University Hospital Aintree	Dr Stephen Gordon
UK	4407 - Royal Hampshire County Hospital	Dr Matthew Dryden
UK	4408 - Castle Hill Hospital	Dr Gavin Barlow
UK	4409 - Royal Liverpool and Broadgreen Uni. Hosp.	Dr Stephen Gordon
